# Supplementary material for: Virulence, Antibiotic Resistance, and Phylogenetic Relationships of Aeromonas spp. Carried by Migratory Birds in China
Source: Microorganisms. 2022 Dec 20;11(1):7. doi: 10.3390/microorganisms11010007 (PMC9862355; doi:10.3390/microorganisms11010007)
Supplement: Supplementary file 1 [file microorganisms-11-00007-s001.zip]

Archive with 1 entries (1 files):
- microorganisms-2027234-supplementary.pdf
